# Supplementary material for: Bacterial mutagenicity test data: collection by the task force of the Japan pharmaceutical manufacturers association
Source: Genes Environ. 2021 Sep 30;43:41. doi: 10.1186/s41021-021-00206-1 (PMC8482598; doi:10.1186/s41021-021-00206-1)
Supplement: Supplementary file 1 — Additional file 1. [file 41021_2021_206_MOESM1_ESM.xlsx]

## Sheet: ID 1
Chemical ID 1; 1-Iodo-4-nitrobenzene
Tests were conducted under GLP.
Dose-Finding Test
	Dose	Revertants/plate
	(µg/plate)	TA100					TA1535					TA98					TA1537					WP2uvrA
					Mean					Mean					Mean					Mean					Mean
Without S9 mix	0 (DMSO)	100	113	91	101		7	10	15	11		32	19	25	25		8	17	15	13		39	46	52	46
	4.88	98	93		96		8	10		9		32	28		30		14	18		16		40	48		44
	19.5	96	97		97		12	8		10		26	33		30		18	12		15		40	39		40
	78.1	100	104		102		10	14		12		26	31		29		20	15		18		34	35		35
	313	211	199		205		14	16		15		51	51		51		22	17		20		41	45		43
	1250	225	234		230	P	51	37		44	P	50	61		56	P	6	10		8	P	24	28		26	P
	5000	199	189		194	P	23	23		23	P	32	32		32	P	18	15		17	P	23	31		27	P
	ICR-191 (0.5 µg/plate)	NT					NT					NT					1601	1725		1663		NT
	AF-2 (0.01 µg/plate)	375	326		351		NT					NT					NT					226	201		214
	AF-2 (0.1 µg/plate)	NT					NT					692	663		678		NT					NT
	NaN3 (0.5 µg/plate)	NT					446	412		429		NT					NT					NT
With S9 mix	0 (DMSO)	107	91	82	93		14	12	14	13		39	39	38	39		17	12	22	17		43	43	47	44
	4.88	105	106		106		17	8		13		40	34		37		17	19		18		43	41		42
	19.5	119	122		121		8	11		10		32	28		30		21	13		17		46	52		49
	78.1	175	218		197		16	17		17		46	47		47		20	8		14		39	47		43
	313	347	373		360		24	21		23		63	59		61		18	24		21		40	22		31
	1250	320	352		336	P	58	45		52	P	36	39		38	P	16	8		12	P	30	27		29	P
	5000	270	306		288	P	44	37		41	P	32	48		40	P	10	16		13	P	29	32		31	P
	2-AA (0.5 µg/plate)	NT					NT					449	432		441		NT					NT
	2-AA (1 µg/plate)	742	711		727		NT					NT					NT					NT
	2-AA (2 µg/plate)	NT					351	312		332		NT					173	194		184		NT
	2-AA (10 µg/plate)	NT					NT					NT					NT					686	814		750
P; precipitate, NT; not tested.
Test was conducted in duplicate or triplicate plates.
Main Test
	Dose	Revertants/plate
	(µg/plate)	TA100					TA1535					TA98					TA1537					WP2uvrA
					Mean					Mean					Mean					Mean					Mean
Without S9 mix	0 (DMSO)	105	82	105	97		14	11	10	12		16	39	24	26		16	7	13	12		36	30	39	35
	78.1	111	94		103		NT	NT		NT		26	38		32		NT	NT		NT		NT	NT		NT
	156	116	118		117		NT	NT		NT		43	38		41		NT	NT		NT		NT	NT		NT
	313	212	191		202		16	21		19		44	46		45		5	13		9		31	37		34
	625	241	295		268		27	18		23		55	55		55		6	16		11		26	21		24
	1250	241	244		243	P	29	30		30	P	49	51		50	P	6	4		5	P	25	27		26	P
	2500	272	270		271	P	18	20		19	P	46	34		40	P	11	13		12	P	38	18		28	P
	5000	227	209		218	P	16	14		15	P	40	56		48	P	9	14		12	P	29	21		25	P
	ICR-191 (0.5 µg/plate)	NT					NT					NT					1708	1803		1756		NT
	AF-2 (0.01 µg/plate)	386	401		394		NT					NT					NT					211	163		187
	AF-2 (0.1 µg/plate)	NT					NT					723	715		719		NT					NT
	NaN3 (0.5 µg/plate)	NT					372	377		375		NT					NT					NT
With S9 mix	0 (DMSO)	96	82	94	91		9	5	9	8		32	31	36	33		11	20	13	15		32	24	31	29
	19.5	146	116		131		NT	NT		NT		NT	NT		NT		NT	NT		NT		NT	NT		NT
	39.1	151	119		135		NT	NT		NT		NT	NT		NT		NT	NT		NT		NT	NT		NT
	78.1	191	166		179		7	9		8		NT	NT		NT		NT	NT		NT		NT	NT		NT
	156	247	267		257		18	13		16		NT	NT		NT		NT	NT		NT		NT	NT		NT
	313	342	386		364		23	24		24		47	43		45		7	14		11		31	24		28
	625	354	412		383		47	47		47		34	41		38		18	16		17		24	29		27
	1250	368	410		389	P	57	65		61	P	53	49		51	P	11	16		14	P	24	31		28	P
	2500	360	398		379	P	39	40		40	P	36	26		31	P	11	6		9	P	36	26		31	P
	5000	449	362		406	P	45	43		44	P	45	47		46	P	18	14		16	P	38	30		34	P
	2-AA (0.5 µg/plate)	NT					NT					546	478		512		NT					NT
	2-AA (1 µg/plate)	839	742		791		NT					NT					NT					NT
	2-AA (2 µg/plate)	NT					366	321		344		NT					129	136		133		NT
	2-AA (10 µg/plate)	NT					NT					NT					NT					731	704		718
P; precipitate, NT; not tested.
Test was conducted in duplicate or triplicate plates.

## Sheet: ID 2
Chemical ID 2; 2-Nitro-5-(1-piperazinyl)benzaldehyde HCl
Tests were conducted under GLP.
Dose-Finding Test
	Dose	Revertants/plate (Mean ± standard deviation)
	(µg/plate)	TA100				TA1535				TA98				TA1537				WP2uvrA
Without S9 mix	0 (DMSO)	128.25	±	2.98608		17.75	±	4.57347		22.5	±	4.79583		17.75	±	4.64579		11.5	±	4.65475
	5	132.5	±	13.435		15	±	4.24264		23	±	1.41421		17	±	4.24264		10	±	1.41421
	10	139.5	±	9.19239		13	±	0		25.5	±	4.94975		18	±	0		17.5	±	0.707107
	50	126	±	5.65685		16	±	5.65685		22	±	2.82843		21.5	±	10.6066		9.5	±	0.707107
	100	147	±	2.82843		11	±	1.41421		25	±	0		15	±	7.07107		11	±	1.41421
	500	183	±	19.799		12.5	±	2.12132		22	±	4.24264		19.5	±	3.53553		8	±	5.65685
	1000	91.5	±	9.19239	T	7.5	±	2.12132	T	17	±	1.41421	T	7	±	2.82843	T	8.5	±	0.707107
	5000	0	±	0	T	0	±	0	T	0	±	0	T	0	±	0	T	0	±	0	T
	AF-2 (0.01 µg/plate)	742.75	±	65.4083		NT				NT				NT				174.25	±	9.42956
	AF-2 (0.1 µg/plate)	NT				NT				NT				NT				NT
	AF-2 (0.1 µg/plate)	NT				NT				565	±	33.2466		NT				NT
	NaN3 (0.5 µg/plate)	NT				266.25	±	28.1588		NT				NT				NT
	9AA (80 µg/plate)	NT				NT				NT				254.25	±	22.0964		NT
With S9 mix	0 (DMSO)	152.25	±	6.5		10	±	3.3665		30	±	4.69042		24	±	2.16025		12.5	±	3.31662
	5	206.5	±	4.94975		13	±	4.24264		41	±	11.3137		25.5	±	2.12132		16	±	5.65685
	10	236.5	±	20.5061		8	±	2.82843		47.5	±	10.6066		27	±	1.41421		16	±	5.65685
	50	595	±	9.89949		13	±	4.24264		80	±	11.3137		28.5	±	4.94975		22	±	5.65685
	100	874.5	±	75.6604		14	±	2.82843		132	±	0		25.5	±	4.94975		31	±	16.9706
	500	1641	±	41.0122		22	±	2.82843		186.5	±	6.36396		41	±	1.41421		58	±	9.89949
	1000	1358.5	±	88.3883		20.5	±	6.36396		167.5	±	21.9203		26.5	±	2.12132		53	±	1.41421
	5000	0	±	0	T	0	±	0	T	1	±	0	T	0	±	0	T	2	±	1.41421	T
	2AA (0.5 µg/plate)	NT				NT				378.25	±	38.1608		NT				NT
	2AA (1 µg/plate)	1409	±	176.733		NT				NT				NT				NT
	2AA (2 µg/plate)	NT				240.25	±	34.913		NT				382.75	±	63.3739		NT
	2AA (10 µg/plate)	NT				NT				NT				NT				805.75	±	30.4672
T; toxic (growth inhibition), NT; not tested.
Test was conducted in quadruple (negative and positive controls) or duplicate plates.
Main Test
	Dose	Revertants/plate (Mean ± standard deviation)
	(µg/plate)	TA100				TA1535				TA98				TA1537				WP2uvrA
Without S9 mix	0 (DMSO)	162.75	±	4.85627		20.25	±	0.957427		14	±	3.26599		7.5	±	1.73205		22.75	±	4.64579
	20	208.5	±	4.94975		NT				17.5	±	2.12132		6.5	±	4.94975		NT
	39	208.5	±	2.12132		20	±	2.82843		25.5	±	0.707107		9.5	±	0.707107		21	±	1.41421
	78	231.5	±	27.5772		16	±	7.07107		25	±	1.41421		9	±	0		21	±	1.41421
	156	208.5	±	40.3051		21.5	±	0.707107		23.5	±	3.53553		13	±	5.65685		21	±	1.41421
	312.5	229.5	±	17.6777		18	±	5.65685		21.5	±	7.77817		7.5	±	2.12132		20.5	±	6.36396
	625	123.5	±	7.77817	T	14	±	4.24264	T	10	±	2.82843		6.5	±	2.12132	T	19.5	±	2.12132
	1250	77	±	73.5391	T	11.5	±	0.707107	T	6.5	±	2.12132	T	0	±	0	T	18.5	±	2.12132	T
	2500	NT				0	±	0	T	NT				NT				9	±	1.41421	T
	5000	NT				NT				NT				NT				NT
	AF-2 (0.01 µg/plate)	NT				NT				NT				NT				170.5	±	13.5277
	AF-2 (0.1 µg/plate)	896	±	13.687		NT				NT				NT				NT
	AF2 (0.1 µg/plate)	NT				NT				520.75	±	37.801		NT				NT
	NaN3 (0.5 µg/plate)	NT				282.5	±	17.2143		NT				NT				NT
	9AA (80 µg/plate)	NT				NT				NT				206.75	±	25.4738		NT
With S9 mix	0 (DMSO)	194.75	±	21.1719		11	±	2.16025		27	±	6.63325		12.25	±	3.59398		24.75	±	4.92443
	20	475.5	±	57.2756		NT				97.5	±	7.77817		11.5	±	0.707107		NT
	39	656	±	39.598		NT				140.5	±	4.94975		18.5	±	0.707107		NT
	78	839.5	±	62.9325		19	±	1.41421		167	±	9.89949		13.5	±	6.36396		36.5	±	10.6066
	156	1095	±	55.1543		19.5	±	0.707107		213	±	24.0416		26.5	±	0.707107		50	±	9.89949
	312.5	1186	±	36.7696		21.5	±	7.77817		219.5	±	3.53553		16	±	0		56.5	±	3.53553
	625	973	±	66.468		19.5	±	2.12132		207	±	32.5269		25.5	±	0.707107		67.5	±	3.53553
	1250	703.5	±	38.8909	T	9.5	±	2.12132	T	125	±	9.89949	T	10.5	±	0.707107	T	60.5	±	9.19239
	2500	NT				12	±	5.65685	T	NT				NT				20.5	±	4.94975	T
	5000	NT				0	±	0	T	NT				NT				5.5	±	0.707107	T
	2AA (0.5 µg/plate)	NT				NT				459.25	±	27.3176		NT				NT
	2AA (1 µg/plate)	823.75	±	140.832		NT				NT				NT				NT
	2AA (2 µg/plate)	NT				201.5	±	11.4455		NT				374.5	±	37.2424		NT
	2AA (10 µg/plate)	NT				NT				NT				NT				1522.25	±	70.0494
T; toxic (growth inhibition), NT; not tested.
Test was conducted in quadruple (negative and positive controls) or duplicate plates.

## Sheet: ID 3
Chemical ID 3; Methyl 2-methyl-3-nitrobenzoate
Tests were conducted under GLP.
Dose-Finding Test
	Dose	Revertants/plate (Mean ± standard deviation)
	(ng/plate)	TA100				TA1535				TA98				TA1537				WP2uvrA
Without S9 mix	0 (DMSO)	132.25	±	6.23832		19.5	±	1.91485		20	±	2.16025		7.5	±	1.91485		22	±	6.48074
	0.0762939	142	±	9.89949		25.5	±	7.77817		16	±	2.82843		9	±	2.82843		26.5	±	6.36396
	0.305176	142	±	15.5563		19.5	±	9.19239		19.5	±	3.53553		14	±	1.41421		19.5	±	7.77817
	1.2207	142	±	4.24264		17	±	5.65685		11.5	±	2.12132		11.5	±	2.12132		24	±	1.41421
	4.88281	140.5	±	2.12132		16	±	2.82843		12	±	1.41421		10.5	±	4.94975		20	±	2.82843
	19.5312	124	±	18.3848		23	±	1.41421		13	±	5.65685		6	±	0		19	±	2.82843
	78.125	129	±	1.41421		28.5	±	0.707107		15.5	±	7.77817		7	±	0		20	±	4.24264
	312.5	139.5	±	14.8492		20.5	±	10.6066		13	±	4.24264		12.5	±	2.12132		22.5	±	0.707107
	1250	142	±	8.48528		22.5	±	0.707107		21	±	5.65685		11	±	2.82843		16.5	±	0.707107
	5000	79	±	1.41421	T	3.5	±	2.12132	T	0.5	±	0.707107	T	0	±	0	T	0	±	0	T
	AF-2 (0.01 µg/plate)	770.5	±	4.94975		NT				NT				NT				256	±	12.7279
	AF-2 (0.1 µg/plate)	NT				NT				363	±	52.3259		NT				NT
	NaN3 (0.5 µg/plate)	NT				402	±	7.07107		NT				NT				NT
	9AA (80 µg/plate)	NT				NT				NT				709	±	38.1838		NT
With S9 mix	0 (DMSO)	145	±	9.89949		15.25	±	0.5		18	±	4.96655		8.25	±	2.06155		20	±	2.16025
	0.0762939	145	±	11.3137		22.5	±	2.12132		25	±	0		9.5	±	2.12132		18	±	4.24264
	0.305176	148.5	±	9.19239		14	±	0		21.5	±	6.36396		10.5	±	6.36396		23	±	1.41421
	1.2207	152.5	±	13.435		11	±	0		23	±	0		14.5	±	2.12132		30	±	8.48528
	4.88281	142	±	0		12	±	1.41421		18	±	5.65685		9	±	2.82843		21.5	±	4.94975
	19.5312	143.5	±	6.36396		13	±	7.07107		19	±	4.24264		11.5	±	6.36396		25	±	1.41421
	78.125	159	±	9.89949		16.5	±	2.12132		27	±	9.89949		10	±	1.41421		25.5	±	4.94975
	312.5	203.5	±	24.7487		18.5	±	2.12132		20	±	2.82843		10.5	±	4.94975		20	±	5.65685
	1250	318.5	±	40.3051		19	±	5.65685		29.5	±	4.94975		16	±	0		27	±	8.48528
	5000	485	±	9.89949	T	14	±	1.41421	T	28	±	2.82843	T	13.5	±	2.12132	T	15.5	±	0.707107	T
	2AA (0.5 µg/plate)	NT				NT				392	±	2.82843		NT				NT
	2AA (1 µg/plate)	1394	±	56.5685		NT				NT				NT				NT
	2AA (2 µg/plate)	NT				319.5	±	41.7193		NT				234.5	±	21.9203		NT
	2AA (10 µg/plate)	NT				NT				NT				NT				1134.5	±	75.6604
T; toxic (growth inhibition), NT; not tested.
Test was conducted in quadruple (negative control) or duplicate plates.
Main Test
	Dose	Revertants/plate (Mean ± standard deviation)
	(ng/plate)	TA100				TA1535				TA98				TA1537				WP2uvrA
Without S9 mix	0 (DMSO)	123	±	10.8012		17.75	±	2.62996		18.5	±	4.65475		16	±	2.16025		20.75	±	5.61991
	78.125	121.5	±	20.5061		24	±	2.82843		22	±	2.82843		20	±	2.82843		21	±	1.41421
	156.25	119.5	±	16.2635		19.5	±	2.12132		22	±	1.41421		23	±	2.82843		23.5	±	2.12132
	312.5	113.5	±	10.6066		13	±	2.82843		22	±	8.48528		13	±	2.82843		14.5	±	2.12132
	625	111	±	15.5563		10	±	1.41421		18.5	±	2.12132		17	±	0		24.5	±	4.94975
	1250	136	±	0		9.5	±	7.77817		14	±	4.24264		17	±	0		15	±	7.07107
	2500	147	±	11.3137	T	11.5	±	3.53553	T	13	±	4.24264	T	12.5	±	4.94975	T	11.5	±	3.53553	T
	5000	94	±	9.89949	T	7	±	0	T	3	±	1.41421	T	3	±	2.82843	T	10	±	4.24264	T
	AF-2 (0.01 µg/plate)	792	±	14.1421		NT				NT				NT				276.5	±	20.5061
	AF2 (0.1 µg/plate)	NT				NT				378	±	1.41421		NT				NT
	NaN3 (0.5 µg/plate)	NT				404	±	36.7696		NT				NT				NT
	9AA (80 µg/plate)	NT				NT				NT				786.5	±	20.5061		NT
With S9 mix	0 (DMSO)	129	±	5.16398		11.75	±	4.34933		22.75	±	5.7373		18.75	±	2.21736		25	±	5.09902
	78.125	147.5	±	4.94975		13	±	4.24264		29.5	±	6.36396		17	±	1.41421		23.5	±	2.12132
	156.25	172	±	9.89949		8.5	±	3.53553		22	±	0		18.5	±	6.36396		20.5	±	3.53553
	312.5	206	±	11.3137		14	±	4.24264		25	±	4.24264		19.5	±	3.53553		36.5	±	3.53553
	625	213	±	52.3259		14.5	±	4.94975		17	±	1.41421		19.5	±	3.53553		29.5	±	6.36396
	1250	309.5	±	9.19239		12.5	±	2.12132		29.5	±	0.707107		18	±	0		24.5	±	2.12132
	2500	414	±	14.1421		16.5	±	0.707107		29.5	±	4.94975		19.5	±	7.77817		33	±	0
	5000	477.5	±	9.19239	T	12.5	±	3.53553	T	37	±	5.65685	T	21	±	7.07107	T	30	±	2.82843	T
	2AA (0.5 µg/plate)	NT				NT				401	±	9.89949		NT				NT
	2AA (1 µg/plate)	1279	±	69.2965		NT				NT				NT				NT
	2AA (2 µg/plate)	NT				338	±	41.0122		NT				235	±	1.41421		NT
	2AA (10 µg/plate)	NT				NT				NT				NT				966.5	±	4.94975
T; toxic (growth inhibition), NT; not tested.
Test was conducted in quadruple (negative control) or duplicate plates.

## Sheet: ID 4
Chemical ID 4; 2-Nitro-5-(1-piperazinyl)benzaldehyde dimethyl acetal
Tests were conducted under GLP.
Dose-Finding Test
	Dose	Revertants/plate (Mean ± standard deviation)
	(µg/plate)	TA100				TA1535				TA98				TA1537				WP2uvrA
Without S9 mix	0 (DMSO)	188	±	22.0151		15.5	±	5.50757		20.75	±	2.87228		8.75	±	3.20156		22	±	7.11805
	5	171.5	±	21.9203		18.5	±	2.12132		26.5	±	7.77817		6	±	2.82843		19	±	4.24264
	10	177	±	9.89949		17	±	1.41421		27.5	±	2.12132		8	±	2.82843		22	±	4.24264
	50	186.5	±	3.53553		16.5	±	0.707107		20.5	±	0.707107		10	±	2.82843		22.5	±	3.53553
	100	176.5	±	9.19239		11	±	7.07107		27.5	±	2.12132		9.5	±	2.12132		25.5	±	0.707107
	500	208.5	±	28.9914		14	±	2.82843		22	±	4.24264		10.5	±	0.707107		15.5	±	4.94975
	1000	200.5	±	20.5061		18	±	1.41421		28	±	12.7279		7	±	5.65685		24	±	2.82843
	5000	79.5	±	38.8909	T	8	±	2.82843	T	11	±	2.82843	T	6	±	2.82843	T	18	±	1.41421	T
	AF-2 (0.01 µg/plate)	NT				NT				NT				NT				279	±	6.16441
	AF-2 (0.1 µg/plate)	1102.25	±	34.3936		NT				NT				NT				NT
	AF-2 (0.1 µg/plate)	NT				NT				369.75	±	28.0877		NT				NT
	NaN3 (0.5 µg/plate)	NT				201	±	22.4648		NT				NT				NT
	9AA (80 µg/plate)	NT				NT				NT				379.5	±	67.9142		NT
With S9 mix	0 (DMSO)	178	±	24.4813		10	±	3.26599		35.5	±	8.73689		13.5	±	4.43471		34.5	±	11.0905
	5	199	±	4.24264		9.5	±	0.707107		34.5	±	2.12132		11.5	±	0.707107		27	±	0
	10	225.5	±	16.2635		6.5	±	2.12132		23	±	1.41421		17.5	±	2.12132		22	±	5.65685
	50	258.5	±	9.19239		11	±	0		41.5	±	3.53553		15	±	2.82843		19.5	±	3.53553
	100	240.5	±	13.435		9	±	0		48	±	12.7279		7	±	1.41421		25.5	±	7.77817
	500	321	±	9.89949		10.5	±	2.12132		40.5	±	6.36396		15.5	±	3.53553		30.5	±	2.12132
	1000	301.5	±	14.8492		6.5	±	4.94975		50.5	±	13.435		8.5	±	3.53553		30	±	2.82843
	5000	200	±	65.0538	T	6.5	±	4.94975	T	41	±	9.89949	T	8.5	±	6.36396	T	24	±	7.07107
	2AA (0.5 µg/plate)	NT				NT				525	±	31.209		NT				NT
	2AA (1 µg/plate)	1975.5	±	157.286		NT				NT				NT				NT
	2AA (2 µg/plate)	NT				178.25	±	10.1119		NT				249.5	±	34.0441		NT
	2AA (20 µg/plate)	NT				NT				NT				NT				1761.75	±	41.4276
T; toxic (growth inhibition), NT; not tested.
Test was conducted in quadruple (negative and positive controls) or duplicate plates.
Main Test
	Dose	Revertants/plate (Mean ± standard deviation)
	(µg/plate)	TA100				TA1535				TA98				TA1537				WP2uvrA
Without S9 mix	0 (DMSO)	128.25	±	11.5		18.75	±	4.19325		32.75	±	0.957427		13.5	±	4.50925		22	±	4.96655
	78	161.5	±	0.707107		17.5	±	2.12132		33.5	±	10.6066		7.5	±	2.12132		23	±	4.24264
	156	154	±	18.3848		18.5	±	9.19239		26	±	12.7279		5	±	4.24264		16.5	±	6.36396
	312.5	166	±	21.2132		16.5	±	3.53553		27.5	±	4.94975		8	±	0		26	±	1.41421
	625	180	±	1.41421		13	±	1.41421		38	±	8.48528		5	±	1.41421		23.5	±	4.94975
	1250	183.5	±	0.707107		17.5	±	6.36396		33.5	±	9.19239		16	±	0		27.5	±	0.707107
	2500	167	±	8.48528	T	9	±	1.41421		24	±	2.82843		7.5	±	2.12132	T	30.5	±	4.94975
	5000	87	±	18.3848	T	9	±	0	T	17	±	4.24264	T	7.5	±	4.94975	T	15.5	±	4.94975	T
	AF-2 (0.01 µg/plate)	NT				NT				NT				NT				236.5	±	14.7083
	AF-2 (0.1 µg/plate)	864.25	±	47.0771		NT				NT				NT				NT
	AF2 (0.1 µg/plate)	NT				NT				463.25	±	33.1097		NT				NT
	NaN3 (0.5 µg/plate)	NT				214	±	26.0896		NT				NT				NT
	9AA (80 µg/plate)	NT				NT				NT				669	±	35.7118		NT
With S9 mix	0 (DMSO)	159.75	±	11.2953		12.75	±	2.87228		38	±	8.04156		25.75	±	3.40343		33	±	8.20569
	78	207	±	14.1421		12	±	0		44	±	4.24264		24	±	4.24264		24	±	0
	156	235	±	5.65685		7.5	±	2.12132		41	±	2.82843		18.5	±	10.6066		23	±	8.48528
	312.5	284.5	±	30.4056		15	±	2.82843		37	±	7.07107		24.5	±	0.707107		20.5	±	9.19239
	625	272	±	0		12	±	0		50	±	1.41421		22	±	2.82843		29.5	±	3.53553
	1250	308.5	±	30.4056		17	±	4.24264		35.5	±	0.707107		17.5	±	0.707107		24	±	4.24264
	2500	294.5	±	2.12132		9.5	±	0.707107		60.5	±	6.36396		24.5	±	0.707107		32.5	±	2.12132
	5000	150	±	8.48528	T	10.5	±	0.707107	T	51	±	11.3137	T	15	±	2.82843	T	31	±	2.82843
	2AA (0.5 µg/plate)	NT				NT				474	±	36.1109		NT				NT
	2AA (1 µg/plate)	1351.25	±	68.5438		NT				NT				NT				NT
	2AA (2 µg/plate)	NT				164.75	±	5.56028		NT				266.5	±	29.4562		NT
	2AA (20 µg/plate)	NT				NT				NT				NT				1621.25	±	74.4105
T; toxic (growth inhibition), NT; not tested.
Test was conducted in quadruple (negative and positive controls) or duplicate plates.
Confirmatory Test
	Dose	Revertants/plate (Mean ± standard deviation)
	(µg/plate)	TA100				TA1535				TA98				TA1537				WP2uvrA
Without S9 mix	0 (DMSO)	157.5	±	9.29157		12.75	±	2.5		24.25	±	7.32006		13.5	±	1.91485		22	±	5.41603
	78	148	±	4.24264		24	±	2.82843		33.5	±	3.53553		11	±	0		26.5	±	2.12132
	156	144.5	±	9.19239		24	±	2.82843		31	±	0		11	±	0		26.5	±	2.12132
	312.5	146.5	±	28.9914		19	±	9.89949		42	±	12.7279		12	±	5.65685		20.5	±	2.12132
	625	167.5	±	0.707107		16.5	±	3.53553		22.5	±	3.53553	T	10.5	±	3.53553		23	±	2.82843
	1250	162.5	±	0.707107		20.5	±	12.0208		34	±	0	T	9.5	±	4.94975		17.5	±	6.36396
	2500	113.5	±	38.8909	T	18	±	1.41421		0	±	0	T	9	±	0		21	±	0
	5000	99	±	15.5563	T	12.5	±	2.12132		0	±	0	T	11.5	±	2.12132		28	±	5.65685
	AF-2 (0.01 µg/plate)	NT				NT				NT				NT				217.25	±	18.2643
	AF-2 (0.1 µg/plate)	707.5	±	55.5968		NT				NT				NT				NT
	AF2 (0.1 µg/plate)	NT				NT				501	±	36.1386		NT				NT
	NaN3 (0.5 µg/plate)	NT				272.75	±	23.2576		NT				NT				NT
	9AA (80 µg/plate)	NT				NT				NT				669	±	172.122		NT
With S9 mix	0 (DMSO)	149.5	±	24.3105		10.75	±	4.64579		40.5	±	10.1489		11	±	4		24.25	±	3.77492
	78	225.5	±	24.7487		15	±	1.41421		44	±	9.89949		9	±	7.07107		30.5	±	3.53553
	156	233.5	±	36.0624		15	±	1.41421		53.5	±	6.36396		9	±	7.07107		30.5	±	3.53553
	312.5	255.5	±	4.94975		6	±	0		61.5	±	6.36396		9	±	1.41421		30	±	2.82843
	625	250	±	2.82843		12	±	1.41421		47.5	±	4.94975		7.5	±	2.12132		23	±	4.24264
	1250	261	±	8.48528		10.5	±	2.12132		67.5	±	4.94975		13	±	1.41421		29	±	21.2132
	2500	265	±	9.89949		10.5	±	0.707107		53.5	±	2.12132	T	9	±	7.07107		26	±	0
	5000	96	±	5.65685	T	11	±	2.82843		40	±	1.41421	T	11.5	±	2.12132		29	±	0
	2AA (0.5 µg/plate)	NT				NT				528.75	±	51.9511		NT				NT
	2AA (1 µg/plate)	2126.25	±	12.2031		NT				NT				NT				NT
	2AA (2 µg/plate)	NT				215	±	16.7133		NT				287	±	43.7721		1476.25	±	76.0937
T; toxic (growth inhibition), NT; not tested.
Test was conducted in quadruple (negative and positive controls) or duplicate plates.

## Sheet: ID 5
Chemical ID 5; 5-Chloro-2-nitrobenzaldehyde dimethyl acetal
Tests were conducted under GLP.
Dose-Finding Test
	Dose	Revertants/plate (Mean ± standard deviation)
	(µg/plate)	TA100				TA1535				TA98				TA1537				WP2uvrA
Without S9 mix	0 (DMSO)	148	±	15.7056		19.25	±	2.5		24.25	±	5.12348		10.75	±	2.21736		11.5	±	4.20317
	5	163	±	12.7279		24.5	±	3.53553		26	±	2.82843		11.5	±	0.707107		11	±	2.82843
	10	166.5	±	9.19239		24.5	±	4.94975		21.5	±	4.94975		15	±	1.41421		7.5	±	2.12132
	50	161	±	31.1127		22.5	±	2.12132		25.5	±	2.12132		15	±	1.41421		12	±	2.82843
	100	180	±	9.89949		24.5	±	0.707107		32.5	±	4.94975		13.5	±	0.707107		11.5	±	0.707107
	500	110.5	±	2.12132	T	19	±	7.07107	T	22	±	2.82843		8.5	±	0.707107		7.5	±	2.12132	T
	1000	187	±	9.89949	T	18	±	9.89949	T	29.5	±	2.12132		10.5	±	7.77817		10	±	1.41421	T
	5000	205.5	±	53.033	T	0	±	0	T	34.5	±	0.707107		10.5	±	0.707107	T	11	±	4.24264	T
	AF-2 (0.01 µg/plate)	NT				NT				513	±	46.6476		NT				173.75	±	9.67385
	AF-2 (0.1 µg/plate)	998	±	66.2168		NT				NT				NT				NT
	AF-2 (0.1 µg/plate)	NT				NT				NT				NT				NT
	NaN3 (0.5 µg/plate)	NT				351.5	±	23.7276		NT				NT				NT
	9AA (80 µg/plate)	NT				NT				NT				297.25	±	60.3731		NT
With S9 mix	0 (DMSO)	163	±	16.2686		13.5	±	3.41565		30.25	±	8.05709		22.5	±	5.8023		13.5	±	3.31662
	5	189	±	1.41421		11	±	4.24264		54	±	5.65685		25	±	0		16.5	±	0.707107
	10	179.5	±	19.0919		14	±	7.07107		42	±	0		21.5	±	3.53553		15	±	1.41421
	50	192.5	±	17.6777		12	±	1.41421		34.5	±	2.12132		12.5	±	2.12132		16.5	±	0.707107
	100	192.5	±	12.0208		17	±	9.89949		40	±	5.65685		18	±	0		16	±	5.65685
	500	196.5	±	10.6066		14	±	2.82843		36	±	1.41421		9.5	±	0.707107		14	±	4.24264
	1000	161	±	26.8701	T	15.5	±	3.53553	T	32.5	±	4.94975		16.5	±	0.707107		13	±	1.41421
	5000	81	±	43.8406	T	2	±	0	T	24.5	±	4.94975	T	5	±	0	T	4.5	±	0.707107
	2AA (0.5 µg/plate)	NT				NT				410.25	±	37.295		NT				NT
	2AA (1 µg/plate)	1362	±	186.294		NT				NT				NT				NT
	2AA (2 µg/plate)	NT				319.75	±	28.1351		NT				310.75	±	20.106		NT
	2AA (20 µg/plate)	NT				NT				NT				NT				802	±	28.5774
T; toxic (growth inhibition), NT; not tested.
Test was conducted in quadruple (negative and positive controls) or duplicate plates.
Main Test
	Dose	Revertants/plate (Mean ± standard deviation)
	(µg/plate)	TA100				TA1535				TA98				TA1537				WP2uvrA
Without S9 mix	0 (DMSO)	150.75	±	12.5		22	±	4.32049		23.25	±	4.34933		10.75	±	3.59398		22.75	±	5.7373
	20	174	±	21.2132		25.5	±	0.707107		NT				NT				NT
	39	170	±	9.89949		20	±	1.41421		NT				NT				22	±	7.07107
	78	186.5	±	10.6066		17.5	±	0.707107		31	±	5.65685		15	±	1.41421		20	±	5.65685
	156	175	±	0		20	±	2.82843		22.5	±	2.12132		12.5	±	2.12132		19.5	±	0.707107
	312.5	113.5	±	40.3051	T	15	±	5.65685	T	24.5	±	0.707107		8	±	0		12	±	0
	625	94.5	±	0.707107	T	16	±	2.82843	T	16.5	±	3.53553		10	±	0		24	±	0
	1250	243	±	7.07107	T	1.5	±	0.707107	T	21	±	1.41421		10	±	1.41421	T	24	±	9.89949	T
	2500	NT				NT				31	±	5.65685		15	±	2.82843	T	33.5	±	2.12132	T
	5000	NT				NT				34	±	7.07107	T	12.5	±	0.707107	T	NT
	AF-2 (0.01 µg/plate)	767	±	61.4709		NT				NT				NT				168.75	±	12.659
	AF-2 (0.1 µg/plate)	NT				NT				570.75	±	44.5075		NT				NT
	NaN3 (0.5 µg/plate)	NT				285.75	±	15.7348		NT				NT				NT
	9AA (80 µg/plate)	NT				NT				NT				219.5	±	26.147		NT
With S9 mix	0 (DMSO)	179.5	±	11.2398		15.75	±	6.29153		40.75	±	10.3401		21	±	3.74166		25.5	±	5.91608
	20	181	±	21.2132		21	±	1.41421		NT				NT				NT
	39	198	±	5.65685		16	±	0		NT				NT				NT
	78	238.5	±	6.36396		15	±	5.65685		48.5	±	0.707107		18	±	1.41421		30	±	7.07107
	156	233	±	2.82843		13	±	0		43.5	±	2.12132		22.5	±	2.12132		24	±	5.65685
	312.5	204	±	8.48528		15.5	±	2.12132		47	±	7.07107		21.5	±	3.53553		25	±	1.41421
	625	188.5	±	12.0208	T	10.5	±	2.12132	T	36.5	±	3.53553		19	±	7.07107		19.5	±	2.12132
	1250	190	±	11.3137	T	11	±	1.41421	T	33	±	1.41421		8.5	±	0.707107	T	18.5	±	2.12132
	2500	NT				NT				27.5	±	4.94975		11	±	7.07107	T	12.5	±	4.94975
	5000	NT				NT				33.5	±	2.12132	T	5	±	0	T	17.5	±	0.707107
	2AA (0.5 µg/plate)	NT				NT				492.5	±	40.6817		NT				NT
	2AA (1 µg/plate)	1235.5	±	109.78		NT				NT				NT				NT
	2AA (2 µg/plate)	NT				204.5	±	12.7932		NT				311.25	±	41.0477		NT
	2AA (20 µg/plate)	NT				NT				NT				NT				1529	±	65.192
T; toxic (growth inhibition), NT; not tested.
Test was conducted in quadruple (negative and positive controls) or duplicate plates.
Confirmatory Test
	Dose	Revertants/plate (Mean ± standard deviation)
	(µg/plate)	TA100				TA1535				TA98				TA1537				WP2uvrA
Without S9 mix	0 (DMSO)	141.75	±	8.4212		NT				NT				NT				NT
	20	131.5	±	0.707107		NT				NT				NT				NT
	39	154	±	2.82843		NT				NT				NT				NT
	78	150	±	8.48528		NT				NT				NT				NT
	156	182.5	±	7.77817		NT				NT				NT				NT
	312.5	101.5	±	0.707107	T	NT				NT				NT				NT
	625	89.5	±	4.94975	T	NT				NT				NT				NT
	1250	156	±	22.6274	T	NT				NT				NT				NT
	AF-2 (0.01 µg/plate)	845.75	±	36.3444		NT				NT				NT				NT
With S9 mix	0 (DMSO)	177.5	±	14.0594		NT				NT				NT				NT
	20	172	±	5.65685		NT				NT				NT				NT
	39	168	±	2.82843		NT				NT				NT				NT
	78	172.5	±	4.94975		NT				NT				NT				NT
	156	192.5	±	12.0208		NT				NT				NT				NT
	312.5	200	±	22.6274		NT				NT				NT				NT
	625	182.5	±	9.19239	T	NT				NT				NT				NT
	1250	141	±	1.41421	T	NT				NT				NT				NT
	2AA (1 µg/plate)	1298	±	15.7268		NT				NT				NT				NT
T; toxic (growth inhibition), NT; not tested.
Test was conducted in quadruple (negative and positive controls) or duplicate plates.

## Sheet: ID 6
Chemical ID 6; 2-Nitro-5-(1-piperazinyl)cinnamic acid
Tests were conducted under GLP.
Dose-Finding Test
	Dose	Revertants/plate (Mean ± standard deviation)
	(µg/plate)	TA100				TA1535				TA98				TA1537				WP2uvrA
Without S9 mix	0 (DMSO)	187.75	±	22.3663		30.25	±	4.57347		32	±	4.32049		17	±	3.4641		26.75	±	4.92443
	5	158.5	±	19.0919		20.5	±	2.12132		25.5	±	2.12132		22	±	5.65685		22	±	2.82843
	10	158	±	5.65685		27.5	±	0.707107		25	±	1.41421		22	±	5.65685		28	±	5.65685
	50	162.5	±	4.94975		24	±	0		30	±	5.65685		27	±	2.82843		20.5	±	2.12132
	100	154	±	7.07107		27.5	±	2.12132		27.5	±	4.94975		21.5	±	4.94975		32	±	0
	500	155.5	±	0.707107		23.5	±	4.94975		26.5	±	0.707107		21	±	1.41421		26.5	±	0.707107
	1000	154.5	±	10.6066		27	±	0		29.5	±	2.12132		22.5	±	4.94975		27	±	8.48528
	5000	182	±	18.3848		29.5	±	2.12132		24.5	±	0.707107		17.5	±	0.707107		19.5	±	3.53553
	AF-2 (0.01 µg/plate)	NT				NT				NT				NT				245.25	±	22.3812
	AF-2 (0.1 µg/plate)	888	±	53.6718		NT				NT				NT				NT
	AF-2 (0.1 µg/plate)	NT				NT				451	±	8.48528		NT				NT
	NaN3 (0.5 µg/plate)	NT				319.75	±	32.4897		NT				NT				NT
	9AA (80 µg/plate)	NT				NT				NT				729.75	±	162.206		NT
With S9 mix	0 (DMSO)	185.5	±	14.7309		20.5	±	3.31662		50.25	±	6.94622		27	±	8.28654		32.5	±	3.69685
	5	181.5	±	2.12132		22.5	±	3.53553		45	±	5.65685		33.5	±	2.12132		34	±	7.07107
	10	175	±	7.07107		27	±	1.41421		38	±	14.1421		30	±	4.24264		29.5	±	2.12132
	50	183	±	4.24264		25.5	±	0.707107		37.5	±	7.77817		30	±	1.41421		26.5	±	3.53553
	100	175	±	12.7279		15	±	4.24264		48.5	±	10.6066		25.5	±	10.6066		30	±	7.07107
	500	186.5	±	0.707107		23	±	5.65685		36	±	9.89949		26.5	±	9.19239		24	±	0
	1000	177.5	±	13.435		14.5	±	3.53553		42.5	±	7.77817		26	±	1.41421		27.5	±	4.94975
	5000	210	±	2.82843		21.5	±	0.707107		54	±	14.1421		30.5	±	3.53553		44.5	±	10.6066
	2AA (0.5 µg/plate)	NT				NT				653.5	±	57.9454		NT				NT
	2AA (1 µg/plate)	1940	±	77.4812		NT				NT				NT				NT
	2AA (2 µg/plate)	NT				227.75	±	16.8399		NT				262.75	±	17.1148		1452	±	65.4675
NT; not tested.
Test was conducted in quadruple (negative and positive controls) or duplicate plates.
Main Test
	Dose	Revertants/plate (Mean ± standard deviation)
	(µg/plate)	TA100				TA1535				TA98				TA1537				WP2uvrA
Without S9 mix	0 (DMSO)	161.75	±	11.9548		12.75	±	2.5		21.75	±	4.11299		13.5	±	1.91485		22	±	5.41603
	156	160.5	±	0.707107		24	±	2.82843		22	±	2.82843		11	±	0		26.5	±	2.12132
	312.5	156.5	±	3.53553		19	±	9.89949		24.5	±	9.19239		12	±	5.65685		20.5	±	2.12132
	625	148.5	±	0.707107		16.5	±	3.53553		20	±	2.82843		10.5	±	3.53553		23	±	2.82843
	1250	161.5	±	0.707107		20.5	±	12.0208		26.5	±	2.12132		9.5	±	4.94975		17.5	±	6.36396
	2500	151	±	2.82843		18	±	1.41421		22	±	0		9	±	0		21	±	0
	5000	196	±	22.6274		12.5	±	2.12132		28.5	±	3.53553		11.5	±	2.12132		28	±	5.65685
	AF-2 (0.01 µg/plate)	NT				NT				NT				NT				217.25	±	18.2643
	AF-2 (0.1 µg/plate)	979.25	±	94.3977		NT				NT				NT				NT
	AF2 (0.1 µg/plate)	NT				NT				429	±	44.6841		NT				NT
	NaN3 (0.5 µg/plate)	NT				272.75	±	23.2576		NT				NT				NT
	9AA (80 µg/plate)	NT				NT				NT				669	±	172.122		NT
With S9 mix	0 (DMSO)	179	±	13.4907		10.75	±	4.64579		31.25	±	8.46069		11	±	4		24.25	±	3.77492
	156	173	±	28.2843		15	±	1.41421		38.5	±	9.19239		9	±	7.07107		30.5	±	3.53553
	312.5	181.5	±	2.12132		6	±	0		34.5	±	9.19239		9	±	1.41421		30	±	2.82843
	625	170.5	±	2.12132		12	±	1.41421		34.5	±	0.707107		7.5	±	2.12132		23	±	4.24264
	1250	187.5	±	0.707107		10.5	±	2.12132		37	±	5.65685		13	±	1.41421		29	±	21.2132
	2500	185.5	±	13.435		10.5	±	0.707107		40	±	5.65685		9	±	7.07107		26	±	0
	5000	195	±	12.7279		11	±	2.82843		46	±	4.24264		11.5	±	2.12132		29	±	0
	2AA (0.5 µg/plate)	NT				NT				588.75	±	30.9556		NT				NT
	2AA (1 µg/plate)	2023	±	88.8557		NT				NT				NT				NT
	2AA (2 µg/plate)	NT				215	±	16.7133		NT				287	±	43.7721		1476.25	±	76.0937
NT; not tested.
Test was conducted in quadruple (negative and positive controls) or duplicate plates.

## Sheet: ID 7
Chemical ID 7; 2-Fluoro-4-nitrophenol
Test was conducted under GLP.
Main Test
	Dose	Revertants/plate (Mean ± standard deviation)
	(µg/plate)	TA100				TA1535				TA98				TA1537				WP2uvrA
Without S9 mix	0 (DMSO)	112	±	7		14	±	1.5		18	±	2.5		11	±	2.1		21	±	3.1
	39.1	98	±	8.4		9	±	3.2		20	±	4.4		12	±	1.5		19	±	1
	78.1	114	±	19.7		10	±	3.1		16	±	2.6		10	±	3.6		15	±	2.6
	156	118	±	8		9	±	3.2		14	±	1.7		14	±	1.2		18	±	1
	312.5	134	±	10.8		9	±	1.2		16	±	3.2		9	±	2.9		16	±	0.6
	625	131	±	6.1		8	±	2.6		20	±	7.6		16	±	4.6		14	±	2.9
	1250	147	±	12.4	T	6	±	1.2	T	7	±	0.6	T	8	±	4.2	T	9	±	1.5	T
	2500	0	±	0	T	0	±	0	T	0	±	0	T	5	±	1.5	T	0	±	0	T
	5000	0	±	0	T	0	±	0	T	0	±	0	T	0	±	0	T	0	±	0	T
	AF2 (0.01 µg/plate)	520	±	34.8		NT				NT				NT				87	±	9.3
	AF2 (0.1 µg/plate)	NT				NT				374	±	22.2		NT				NT
	NaN3 (0.5 µg/plate)	NT				345	±	34.8		NT				NT				NT
	ICR-191 (1.0 µg/plate)	NT				NT				NT				1248	±	82.5		NT
With S9 mix	0 (DMSO)	101	±	6.1		9	±	2.5		30	±	2.6		13	±	1		24	±	3.5
	39.1	106	±	4.5		8	±	4.2		26	±	1.2		14	±	2.1		21	±	3.1
	78.1	108	±	12.5		10	±	3.5		27	±	3.6		14	±	1.5		20	±	2.1
	156	115	±	11.3		8	±	2.5		25	±	2		13	±	0.6		21	±	2.5
	312.5	129	±	13.7		7	±	1.5		23	±	3.2		10	±	2.5		22	±	2.6
	625	133	±	8.4		9	±	5.2		30	±	2.6		9	±	3.5		18	±	2
	1250	137	±	33.3	T	4	±	0.6	T	23	±	1.2	T	8	±	3	T	6	±	1.5	T
	2500	40	±	1.5	T	0	±	0	T	5	±	4.6	T	0	±	0	T	0	±	0	T
	5000	0	±	0	T	0	±	0	T	0	±	0	T	0	±	0	T	0	±	0	T
	B[a]P (5.0 µg/plate)	947	±	28.4		NT				399	±	8.2		103	±	20.3		NT
	2AA (2 µg/plate)	NT				248	±	6.2		NT				NT				NT
	2AA (10 µg/plate)	NT				NT				NT				NT				622	±	25.5
P; precipitate, T; toxic (growth inhibition), NT; not tested.
Test was conducted in triplacate plates.

## Sheet: ID 8
Chemical ID 8; 3-Hydroxy-4-nitrobenzoic acid
Tests were conducted under GLP.
Dose-Finding Test
	Dose	Revertants/plate
	(µg/plate)	TA100				TA1535				TA98				TA1537				WP2uvrA
Without S9 mix	0 (DMSO)	106	100	(103)		13	15	(14)		23	19	(21)		8	8	(8)		13	23	(18)
	4.88	92	111	(102)		13	13	(13)		19	21	(20)		4	7	(6)		21	11	(16)
	19.5	138	100	(119)		12	15	(14)		20	16	(18)		4	7	(6)		23	21	(22)
	78.1	80	100	(90)		12	16	(14)		19	16	(18)		3	11	(7)		11	13	(12)
	313	103	111	(107)		13	12	(13)		34	27	(31)		7	3	(5)		25	31	(28)
	1250	91	102	(97)		3	12	(8)		35	35	(35)		10	7	(9)		12	15	(14)
	5000	0	0	(0)	T	0	0	(0)	T	0	0	(0)	T	0	0	(0)	T	11	15	(13)
	AF-2 (0.01 µg/plate)	554	542	(548)		NT				NT				NT				123	114	(119)
	AF-2 (0.1 µg/plate)	NT				NT				452	462	(457)		NT				NT
	NaN3 (0.5 µg/plate)	NT				391	410	(401)		NT				NT				NT
	9AA (80 µg/plate)	NT				NT				NT				227	238	(233)		NT
With S9 mix	0 (DMSO)	109	118	(114)		12	13	(13)		23	21	(22)		15	11	(13)		17	25	(21)
	4.88	123	110	(117)		12	16	(14)		33	31	(32)		10	13	(12)		16	21	(19)
	19.5	106	99	(103)		13	10	(12)		27	31	(29)		10	16	(13)		27	19	(23)
	78.1	108	110	(109)		16	7	(12)		35	18	(27)		13	11	(12)		20	37	(29)
	313	75	97	(86)		13	7	(10)		32	20	(26)		16	15	(16)		36	24	(30)
	1250	112	122	117		19	11	(15)		19	28	(24)		10	8	(9)		24	28	(26)
	5000	0	0	(0)		0	0	(0)		16	13	(15)		2	2	(2)		24	31	(28)
	2AA (0.5 µg/plate)	NT				NT				480	494	(487)		NT				NT
	2AA (1 µg/plate)	1346	1479	(1413)		NT				NT				NT				NT
	2AA (2 µg/plate)	NT				267	288	(278)		NT				184	136	(160)		NT
	2AA (10 µg/plate)	NT				NT				NT				NT				1047	1053	(1050)
T; toxic (growth inhibition), NT; not tested.
The figure in parentheses indicates the mean number of revertant colonies per two plates.
Main Test
	Dose	Revertants/plate
	(µg/plate)	TA100				TA1535				TA98				TA1537				WP2uvrA
Without S9 mix	0 (DMSO)	93	92	(93)		11	10	(11)		17	23	(20)		7	10	(9)		17	17	(17)
	156	102	90	(96)		7	7	(7)		25	17	(21)		6	6	(6)		16	20	(18)
	313	84	95	(90)		7	7	(7)		25	33	(29)		3	8	(6)		16	17	(17)
	625	84	91	(88)		7	11	(9)		25	28	(27)		6	4	(5)		18	18	(18)
	1250	87	93	(90)		11	8	(10)		27	29	(28)		7	7	(7)		21	23	(22)
	2500	75	83	(79)		4	2	(3)		28	23	(26)		7	4	(6)		19	20	(20)
	5000	0	0	(0)	T	0	0	(0)	T	0	0	(0)	T	0	0	(0)	T	23	20	(22)
	AF-2 (0.01 µg/plate)	479	455	(467)		NT				NT				NT				166	152	(159)
	AF-2 (0.1 µg/plate)	NT				NT				412	445	(429)		NT				NT
	NaN3 (0.5 µg/plate)	NT				294	286	(290)		NT				NT				NT
	9AA (80 µg/plate)	NT				NT				NT				209	245	(227)		NT
With S9 mix	0 (DMSO)	114	101	(108)		8	7	(8)		28	31	(30)		13	9	(11)		31	28	(30)
	156	88	80	(84)		11	10	(11)		31	39	(35)		9	13	(11)		29	33	(31)
	313	104	126	(115)		6	6	(6)		24	36	(30)		10	12	(11)		24	39	(32)
	625	106	105	(106)		7	6	(7)		31	36	(34)		8	7	(8)		24	33	(29)
	1250	104	97	(101)		4	7	(6)		32	44	(38)		6	8	(7)		31	27	(29)
	2500	75	59	(67)		2	0	(1)		12	21	(17)		6	4	(5)		16	32	(24)
	5000	0	0	(0)		0	0	(0)		10	8	(9)		0	0	(0)		36	28	(32)
	2AA (0.5 µg/plate)	NT				NT				473	408	(441)		NT				NT
	2AA (1 µg/plate)	1179	1238	(1209)		NT				NT				NT				NT
	2AA (2 µg/plate)	NT				265	271	(268)		NT				196	181	(189)		NT
	2AA (10 µg/plate)	NT				NT				NT				NT				1014	1193	(1104)
T; toxic (growth inhibition), NT; not tested.
The figure in parentheses indicates the mean number of revertant colonies per two plates.

## Sheet: ID 9
Chemical ID 9; Pranidipine
Tests were conducted under GLP.
Main Test
	Dose	Revertants/plate (Mean ± standard deviation)
	(µg/plate)	TA100				TA1535				TA98				TA1537				WP2uvrA
Without S9 mix	0 (DMSO)	144.333	±	8.62168		12	±	2		25.3333	±	3.78594		10.6667	±	1.52753		23.6667	±	2.3094
	156	145.333	±	4.04145		10.3333	±	1.52753		21.6667	±	3.21455		8	±	1.73205		31.3333	±	4.93288
	312.5	142.333	±	14.7422	p	13.6667	±	3.78594	p	19.3333	±	4.6188	p	7.33333	±	0.57735	p	25.3333	±	1.1547	p
	625	134	±	10.1489	p	10	±	2	p	18.6667	±	4.72582	p	9.33333	±	0.57735	p	27.3333	±	4.04145	p
	1250	151.667	±	13.3167	p	11.3333	±	0.57735	p	18.3333	±	3.21455	p	12	±	3	p	20.6667	±	2.3094	p
	2500	141.667	±	11.9304	p	10.3333	±	1.52753	p	20	±	3.60555	p	8.33333	±	3.05505	p	25	±	2.64575	p
	5000	155	±	16.5227	p	9.33333	±	1.1547	p	18.6667	±	3.78594	p	9	±	0	p	29	±	7.93725	p
	AF-2 (0.01 µg/plate)	571	±	11.7898		NT				NT				NT				197.667	±	5.68624
	AF-2 (0.1 µg/plate)	NT				NT				433.333	±	10.2144		NT				NT
	NaN3 (0.5 µg/plate)	NT				359	±	27.1846		NT				NT				NT
	9AA (80 µg/plate)	NT				NT				NT				1680.67	±	84.8901		NT
With S9 mix	0 (DMSO)	154.333	±	4.50925		13.3333	±	4.16333		31	±	2.64575		12.3333	±	3.05505		26.3333	±	8.73689
	156	167.667	±	6.80686		11	±	1		35	±	3		12.6667	±	4.04145		29.3333	±	8.5049
	312.5	173	±	10.4403	p	15.3333	±	2.51661	p	31.6667	±	3.78594	p	13.3333	±	3.21455	p	28.6667	±	2.08167	p
	625	166.667	±	14.6401	p	11.3333	±	2.08167	p	32	±	6.9282	p	11	±	1	p	33.3333	±	3.78594	p
	1250	161	±	5.19615	p	13	±	2	p	34.6667	±	0.57735	p	11.6667	±	3.78594	p	29	±	4	p
	2500	158.667	±	8.02081	p	12.6667	±	1.1547	p	34.6667	±	4.6188	p	11.6667	±	1.52753	p	32.3333	±	6.65833	p
	5000	164.333	±	3.05505	p	9.66667	±	1.52753	p	29.6667	±	2.08167	p	10	±	0	p	27.3333	±	1.1547	p
	2AA (0.5 µg/plate)	NT				NT				307.333	±	7.57188		NT				NT
	2AA (1 µg/plate)	837	±	42.1545		NT				NT				NT				NT
	2AA (2 µg/plate)	NT				227.667	±	9.71253		NT				179.333	±	20.5994		NT
	2AA (10 µg/plate)	NT				NT				NT				NT				1577	±	25.632
P; precipitate, NT; not tested.
Test was conducted in tr triplicate plates.
Confirmatory Test
	Dose	Revertants/plate (Mean ± standard deviation)
	(µg/plate)	TA100				TA1535				TA98				TA1537				WP2uvrA
Without S9 mix	0 (DMSO)	132.667	±	11.9304		10.6667	±	1.52753		20.3333	±	2.51661		9	±	4		22.3333	±	4.16333
	156	138.667	±	25.0267		11.3333	±	3.51188		22.6667	±	0.57735		9.33333	±	3.51188		23.3333	±	2.51661
	312.5	133	±	5.19615	p	12	±	3.4641	p	27.3333	±	5.1316	p	7.33333	±	1.52753	p	23.6667	±	1.52753	p
	625	128.333	±	14.9778	p	9.66667	±	1.52753	p	20.3333	±	4.72582	p	7	±	2	p	23	±	2	p
	1250	143.667	±	11.8462	p	11	±	2	p	19.5	±	2.12132	p	9	±	3.60555	p	23	±	3.4641	p
	2500	130	±	14.5258	p	11.6667	±	3.51188	p	22.3333	±	2.08167	p	5.66667	±	2.08167	p	25.6667	±	6.50641	p
	5000	135.333	±	13.6504	p	10.6667	±	1.52753	p	20.3333	±	6.02771	p	6.66667	±	1.9799	p	18.3333	±	1.52753	p
	AF-2 (0.01 µg/plate)	488.333	±	15.9478		NT				NT				NT				234.667	±	9.0185
	AF2 (0.1 µg/plate)	NT				NT				477.667	±	24.5832		NT				NT
	NaN3 (0.5 µg/plate)	NT				349.667	±	27.0986		NT				NT				NT
	9AA (80 µg/plate)	NT				NT				NT				1486.67	±	46.8757		NT
With S9 mix	0 (DMSO)	151.333	±	17.5024		13.6667	±	4.16333		30.6667	±	4.04145		13.3333	±	3.05505		26.3333	±	2.3094
	156	161.333	±	12.0968		11	±	1.73205		34	±	6		13.6667	±	2.51661		30	±	2
	312.5	163.333	±	1.52753	p	12.6667	±	2.08167	p	30.3333	±	6.50641	p	8.33333	±	2.08167	p	26	±	1	p
	625	164	±	10.4403	p	13	±	0	p	29.3333	±	5.03322	p	11	±	1.73205	p	28	±	4.58258	p
	1250	166.333	±	12.0554	p	13.3333	±	0.57735	p	31.6667	±	4.04145	p	10.3333	±	1.1547	p	27.6667	±	3.78594	p
	2500	158.333	±	6.4291	p	12.6667	±	1.1547	p	32	±	5.2915	p	10.3333	±	1.52753	p	30.3333	±	5.1316	p
	5000	159.333	±	6.65833	p	14	±	3.4641	p	26.6667	±	5.1316	p	9.66667	±	3.05505	p	24.6667	±	3.78594	p
	2AA (0.5 µg/plate)	NT				NT				203.333	±	4.6188		NT				NT
	2AA (1 µg/plate)	745	±	17.5784		NT				NT				NT				NT
	2AA (2 µg/plate)	NT				239	±	2		NT				183	±	17.3494		NT
	2AA (10 µg/plate)	NT				NT				NT				NT				1520	±	57.1664
P; precipitate, NT; not tested.
Test was conducted in tr triplicate plates.

## Sheet: ID 10
Chemical ID 10; 4-Amino-2-fluorophenol
Test was conducted under GLP.
Main Test
	Dose	Revertants/plate (Mean ± standard deviation)
	(µg/plate)	TA100				TA1535				TA98				TA1537				WP2uvrA
Without S9 mix	0 (DMSO)	98	±	8.7		8	±	0.6		15	±	1.5		10	±	0.6		19	±	3.8
	39.1	91	±	2.1		7	±	2		20	±	3.5		7	±	1.5		16	±	0.6
	78.1	89	±	13.7		9	±	1.5		18	±	6.7		10	±	2.1		20	±	4
	156	198	±	16.5		6	±	5.8	T	17	±	5.1		7	±	2.3	T	23	±	4.2
	312.5	0	±	0	T	0	±	0	T	0	±	0	T	6	±	4.4	T	25	±	2.6	T
	625	0	±	0	T	0	±	0	T	0	±	0	T	0	±	0	T	6	±	0.6	T
	1250	0	±	0	T	0	±	0	T	0	±	0	T	0	±	0	T	16	±	2.5	T
	2500	0	±	0	T	0	±	0	T	0	±	0	T	0	±	0	T	9	±	4.6	T
	5000	0	±	0	T	0	±	0	T	0	±	0	T	0	±	0	T	9	±	7.6	T
	AF2 (0.01 µg/plate)	512	±	22.2		NT				NT				NT				83	±	8.1
	AF2 (0.1 µg/plate)	NT				NT				343	±	13.1		NT				NT
	NaN3 (0.5 µg/plate)	NT				310	±	3.5		NT				NT				NT
	ICR-191 (1.0 µg/plate)	NT				NT				NT				1003	±	10.4		NT
With S9 mix	0 (DMSO)	108	±	4.7		9	±	3.1		27	±	3.1		9	±	1.7		21	±	3.5
	39.1	114	±	10.1		8	±	2.5		26	±	0		10	±	1		23	±	3
	78.1	94	±	8.5		8	±	3.1		25	±	2.1		11	±	0		19	±	4.6
	156	114	±	2.1		9	±	3.6		23	±	1.7		11	±	1.5		18	±	4
	312.5	113	±	8.5		9	±	2.5		24	±	1.7		10	±	2.6		20	±	3.6
	625	101	±	8.9		6	±	1.7		25	±	5.1		12	±	0.6		20	±	3.5
	1250	97	±	12.5		7	±	1.7		24	±	3.1		8	±	1		18	±	4
	2500	128	±	6		9	±	3.2		26	±	3.5		12	±	1		23	±	0.6
	5000	150	±	12.1	T	7	±	1.5	T	17	±	5.1	T	9	±	2.9	T	22	±	1.7	T
	B[a]P (5.0 µg/plate)	1124	±	52.2		NT				363	±	44.4		100	±	7		NT
	2AA (2 µg/plate)	NT				322	±	35.4		NT				NT				NT
	2AA (10 µg/plate)	NT				NT				NT				NT				611	±	62.4
P; precipitate, T; toxic (growth inhibition), NT; not tested.
Test was conducted in triplacate plates.

[truncated: 89 more sheets: ID 11, ID 12, ID 13, ID 14, ID 15, ID 16, ID 17, ID 18, ID 19, ID 20, ID 21, ID 22, ID 23, ID 24, ID 25, ID26, ID 27, ID 28, ID 29, ID 30 …]
